# Supplementary material for: Topology changes of Hydra define actin orientation defects as organizers of morphogenesis
Source: Sci Adv. 2025 Jan 17;11(3):eadr9855. doi: 10.1126/sciadv.adr9855 (PMC11740953; doi:10.1126/sciadv.adr9855)
Supplement: Supplementary file 2 — Movies S1 to S15 [file sciadv.adr9855_movies_s1_to_s15.zip]

Archive with 15 entries (15 files):
- adr9855_movie_s1.avi
- adr9855_movie_s2.avi
- adr9855_movie_s3.avi
- adr9855_movie_s4.avi
- adr9855_movie_s5.avi
- adr9855_movie_s6.avi
- adr9855_movie_s7.avi
- adr9855_movie_s8.avi
- adr9855_movie_s9.avi
- adr9855_movie_s10.avi
- adr9855_movie_s11.avi
- adr9855_movie_s12.avi
- adr9855_movie_s13.avi
- adr9855_movie_s14.avi
- adr9855_movie_s15.avi
